# Supplementary material for: Gustavson syndrome is caused by an in-frame deletion in RBMX associated with potentially disturbed SH3 domain interactions
Source: Eur J Hum Genet. 2023 Jun 5;32(3):333–41. doi: 10.1038/s41431-023-01392-y (PMC10923852; doi:10.1038/s41431-023-01392-y)
Supplement: Supplementary file 17 — Supplementary table 3A [file 41431_2023_1392_MOESM17_ESM.xlsx]

## Sheet: Top 100 DEGs
Top 100 most differentially expressed genes
id	baseMean	log2FoldChange	lfcSE	stat	pvalue	padj	symbol	SH3 domain
ENSG00000139219.19	42.5953448452808	1.3156517604267	0.233745267648218	5.628570681511	1.81709040968787e-08	0.00030988659846817	COL2A1	No
ENSG00000167880.8	85.5955897285537	0.904918312417698	0.191199669360081	4.73284454646986	2.21395048588268e-06	0.0188783557931216	EVPL	Yes
ENSG00000176018.13	1687.69761185552	-0.363763593536282	0.0804713454903711	-4.52041147466347	6.17195503629715e-06	0.0263141302972529	LYSMD3	No
ENSG00000204524.7	1166.74730631626	-0.285985093578589	0.062677830037853	-4.5627791103469	5.04809176088315e-06	0.0263141302972529	ZNF805	No
ENSG00000120332.17	30.5382267005279	1.22587078780536	0.27736534577321	4.41969700428149	9.88393828381404e-06	0.0337121366984329	TNN	No
ENSG00000260633.1	125.496034624393	0.585802369002796	0.134012415204874	4.37125447002235	1.23534714835658e-05	0.0351126837801218	AC010207.1	No
ENSG00000250120.8	186.23330951453	-0.512665807378001	0.119860491124997	-4.27718760841189	1.89269287436835e-05	0.0461114061135397	PCDHA10	No
ENSG00000081019.14	2431.63089555975	-0.319534455166885	0.076516503534092	-4.17602007943968	2.96653645258755e-05	0.063239140828035	RSBN1	No
ENSG00000177888.8	4154.12725346233	-0.438307525530424	0.108130253274715	-4.05351427797792	5.04539190237956e-05	0.0805392944243228	ZBTB41	No
ENSG00000187866.10	1111.86220805845	-0.217842316699347	0.0537057276569215	-4.05622130456829	4.98730075646733e-05	0.0805392944243228	FAM122A	No
ENSG00000179454.14	1736.12557734737	-0.344378455979295	0.0851014291884924	-4.04668240314186	5.19486477464261e-05	0.0805392944243228	KLHL28	No
ENSG00000156735.11	2628.3796152316	-0.23269044557981	0.0579082894095977	-4.01825797225576	5.86299887105774e-05	0.0833229856225156	BAG4	No
ENSG00000116903.7	2168.81613746872	-0.263275582673856	0.0661855051205295	-3.97784352018479	6.95431111890682e-05	0.0910988541329642	EXOC8	No
ENSG00000172795.17	5046.67081252275	-0.263549282954933	0.0665440201678055	-3.96052541295725	7.4785033297848e-05	0.0910988541329642	DCP2	No
ENSG00000052723.12	6057.31347192388	-0.237631667463663	0.0608897681609188	-3.90265351044945	9.5143856905751e-05	0.0978453995029391	SIKE1	No
ENSG00000237772.2	97.5032323943836	0.694396396527371	0.17761005129843	3.90966835182435	9.24229244096881e-05	0.0978453995029391	AC092620.1	No
ENSG00000247626.5	528.188598642983	-0.307904385892771	0.0790178764583102	-3.89664212319375	9.75355805998572e-05	0.0978453995029391		No
ENSG00000185697.17	757.276926572298	-0.340375748960941	0.0879261126590974	-3.87115657302658	0.000108320185199047	0.10262735768803	MYBL1	No
ENSG00000262528.2	690.432880810905	0.330049287115827	0.0855931688205245	3.85602369516063	0.000115246321811064	0.103442672219257	AL022341.2	No
ENSG00000163659.13	953.725090676772	-0.263050253462928	0.0688441636646604	-3.82095212521201	0.000132937458620818	0.105994846996458	TIPARP	No
ENSG00000213347.11	1108.6753417803	0.287321824856921	0.0754215693071301	3.80954450426369	0.000139223045491359	0.105994846996458	MXD3	No
ENSG00000148154.10	1621.90741416483	-0.224350511094462	0.0585317924818124	-3.83296840198725	0.000126606221090652	0.105994846996458	UGCG	No
ENSG00000197863.9	1103.95999253049	-0.210938587718478	0.0554662734254145	-3.80300630800675	0.000142950714255807	0.105994846996458	ZNF790	No
ENSG00000140006.12	1680.37393824789	-0.179910645913454	0.0474942189214933	-3.78805357786475	0.000151832111927534	0.107889368200507	WDR89	No
ENSG00000165997.5	5565.48724571276	-0.371361173018912	0.0985636170786802	-3.76773077151244	0.000164738229075195	0.112377830345935	ARL5B	No
ENSG00000143756.12	8250.30078704914	-0.249755267202114	0.0668071254538357	-3.73845253040706	0.000185156444047025	0.12144838449146	FBXO28	No
ENSG00000152193.8	2411.08745054207	-0.167474862881028	0.0451786732225449	-3.7069451344015	0.000209774366281348	0.132499705280078	RNF219	No
ENSG00000163376.11	302.282524808779	-0.400918640288967	0.108659328428481	-3.68968450373636	0.000224532336165162	0.135472600647255	KBTBD8	No
ENSG00000168300.14	3127.03218272734	-0.234712372213091	0.0637259696931036	-3.68315105040279	0.000230368559796552	0.135472600647255	PCMTD1	No
ENSG00000113595.15	1742.79215748924	-0.243191009809827	0.0664807078757079	-3.65806889819068	0.000254122741682674	0.139800297956656	TRIM23	No
ENSG00000164951.16	2564.37416322343	-0.231512768724142	0.0631535032539651	-3.66587373297627	0.000246495533697617	0.139800297956656	PDP1	No
ENSG00000170802.17	1800.83779768177	-0.344645352668465	0.0948555875462296	-3.63336901477202	0.000279744489423612	0.14494068735239	FOXN2	No
ENSG00000227199.1	393.773974033089	0.460842071672681	0.12886295557738	3.57621839114152	0.000348600460809046	0.14494068735239	ST7-AS1	No
ENSG00000273344.1	296.757406565632	0.328629367412372	0.0920525459282956	3.57001931992579	0.000356954900246298	0.14494068735239	PAXIP1-AS1	No
ENSG00000173258.13	1045.43490708144	-0.305461621553297	0.0850851642604178	-3.59006912907143	0.000330590275181766	0.14494068735239	ZNF483	No
ENSG00000130643.9	300.65344632646	0.458579001722671	0.12788187904275	3.58595764431464	0.000335843470250586	0.14494068735239	CALY	No
ENSG00000180773.15	3198.31920019473	-0.225552559165466	0.0631550383267492	-3.57141037582006	0.000355064051678054	0.14494068735239	SLC36A4	No
ENSG00000161813.23	6420.54809826678	-0.274113505738107	0.0764942063723426	-3.58345446979126	0.00033907989095441	0.14494068735239	LARP4	No
ENSG00000197406.7	373.283965305233	0.285034831042351	0.079276579878224	3.59544813209892	0.000323833646571212	0.14494068735239	DIO3	No
ENSG00000183971.10	428.838028957984	0.418165634568637	0.115473474025689	3.62131336306387	0.000293111223242315	0.14494068735239	NPW	No
ENSG00000083844.10	2981.50451735126	-0.207348737886035	0.057440661885782	-3.60979019180417	0.000306444771557442	0.14494068735239	ZNF264	No
ENSG00000217835.3	50.8171388826488	-0.955265664863155	0.263757926945522	-3.62175148980627	0.000292615149941301	0.14494068735239	AL034397.1	No
ENSG00000167981.7	1145.09358266302	-0.282020789297563	0.0792659655202946	-3.5579051796872	0.000373824200277483	0.14826041654726	ZNF597	No
ENSG00000229325.1	39.9770971661978	-0.966123324888343	0.273412854917077	-3.53356949943468	0.000409988282221073	0.158601652890646	ACAP2-IT1	No
ENSG00000166479.10	6839.54305128569	-0.23833819454931	0.0678934636112031	-3.5104733485711	0.000447309645640778	0.158601652890646	TMX3	No
ENSG00000142065.14	2646.27323595944	-0.222601167988148	0.0631071046278795	-3.52735511002682	0.000419733413516653	0.158601652890646	ZFP14	No
ENSG00000089199.10	1048.95475026614	0.302794164307429	0.0863761337864336	3.50553041718784	0.000455698428031058	0.158601652890646	CHGB	No
ENSG00000289449.1	40.5934416420135	-0.904961749967309	0.257793148441719	-3.51041816059708	0.000447402505762875	0.158601652890646
ENSG00000147274.14	164214.314089839	-0.306711882328573	0.087179309468685	-3.51817288067354	0.00043452917790683	0.158601652890646	RBMX	No
ENSG00000136997.21	3652.80745415216	0.364228759099944	0.104685645197763	3.47926173079295	0.000502797262413233	0.161786877607458	MYC	No
ENSG00000287419.1	43.8030825164769	0.763409163978524	0.219334993229468	3.48056255291578	0.000500361969800317	0.161786877607458
ENSG00000278879.1	69.5441124498412	-0.72825355345431	0.208488422708394	-3.4930167536108	0.000477596544226141	0.161786877607458	AP000560.1	No
ENSG00000198689.13	1928.50412706842	-0.193620102724232	0.0555433276872548	-3.48592910771281	0.000490430955017512	0.161786877607458	SLC9A6	No
ENSG00000085274.16	3324.89065044335	-0.191447053670891	0.0553182158920705	-3.46083203486563	0.000538508690961591	0.163995128851053	MYNN	No
ENSG00000196172.9	579.335366464213	-0.359332407359698	0.103730463260121	-3.46409720024689	0.000532014236792144	0.163995128851053	ZNF681	No
ENSG00000282995.1	864.404309955861	-0.280798339924667	0.0809355347553263	-3.46940735949345	0.000521607919937764	0.163995128851053	FRG1EP	No
ENSG00000163017.14	75.5394147151554	0.547325939068185	0.158812602696178	3.4463633853748	0.000568185766220495	0.164234577239395	ACTG2	No
ENSG00000131127.14	2240.7604829427	-0.231026813992322	0.0670294788356426	-3.44664493899473	0.000567594011987892	0.164234577239395	ZNF141	No
ENSG00000221909.3	2816.57567985454	-0.225536064927352	0.0654148175443201	-3.44778252686474	0.00056520893031026	0.164234577239395	FAM200A	No
ENSG00000188647.13	8417.33942710951	-0.395012189375416	0.115197885036261	-3.428988207996	0.000605835849053046	0.172198742829177	PTAR1	No
ENSG00000064703.13	3257.75132594437	-0.150140127109484	0.0440508791336918	-3.40833440925929	0.000653607412744465	0.174165950264752	DDX20	No
ENSG00000163961.4	2821.29821786469	-0.167163828181237	0.0489458372673618	-3.41528181994561	0.0006371605121323	0.174165950264752	RNF168	No
ENSG00000173451.7	1715.77349079397	-0.251222818191635	0.0735072620303212	-3.41765985091387	0.000631619912247584	0.174165950264752	THAP2	No
ENSG00000256294.8	1761.6150409137	-0.236903592235812	0.0694269620664482	-3.41227075453875	0.00064424089266126	0.174165950264752	ZNF225	No
ENSG00000144362.12	274.320958283092	-0.381712571139546	0.112226232124635	-3.40127761498424	0.000670716757564035	0.175975439746109	PHOSPHO2	No
ENSG00000109618.13	2120.59769313228	-0.208110511383267	0.0614794897863903	-3.38503966292408	0.000711679702431591	0.176233862906605	SEPSECS	No
ENSG00000244694.8	729.967607312738	-0.477134154672384	0.141140381049328	-3.38056445026621	0.000723371080301533	0.176233862906605	PTCHD4	No
ENSG00000129317.15	2915.56007255902	-0.301398233721124	0.0888494597308974	-3.39223485020599	0.000693249925278856	0.176233862906605	PUS7L	No
ENSG00000198146.4	5193.57476794329	-0.268927498628116	0.0795469742882058	-3.38073824975125	0.000722913723234468	0.176233862906605	ZNF770	No
ENSG00000125534.10	3885.00741803815	0.300369457639839	0.0888369872429996	3.38113061869406	0.000721882183609383	0.176233862906605	PPDPF	No
ENSG00000271092.5	54.4125914983775	-0.722861994232295	0.216521794951932	-3.33851838976659	0.000842264549958905	0.176773170537801	TMEM56-RWDD3	No
ENSG00000114120.14	9129.62741948019	-0.228049514697992	0.0678499649592611	-3.36108522436111	0.00077636866103003	0.176773170537801	SLC25A36	No
ENSG00000114796.16	5487.26940101374	-0.228962198894782	0.0682751984206469	-3.35351934803814	0.000797908351117978	0.176773170537801	KLHL24	No
ENSG00000119231.11	4780.14313012147	-0.160657803281375	0.0479600868323814	-3.34982302769526	0.00080863206670963	0.176773170537801	SENP5	No
ENSG00000288947.1	781.463021549446	-0.38952677660013	0.116663367020677	-3.33889537519599	0.000841122376007011	0.176773170537801		No
ENSG00000196152.10	1396.57425950031	-0.1947116861943	0.0583121997311953	-3.33912435291195	0.000840429330820683	0.176773170537801	ZNF79	No
ENSG00000220205.9	2999.83440130882	0.178593466773999	0.053154054691081	3.35992179358551	0.000779645390444648	0.176773170537801	VAMP2	No
ENSG00000108771.13	55.7070520556519	0.616246131795369	0.183119004905675	3.36527676148524	0.000764669164598196	0.176773170537801	DHX58	No
ENSG00000131094.4	584.490384905418	0.31738722669656	0.0951404201629903	3.33598722974764	0.000849970680432723	0.176773170537801	C1QL1	No
ENSG00000186017.16	1298.10814398033	-0.230437220355386	0.0687294841030917	-3.35281463788872	0.000799942608848299	0.176773170537801	ZNF566	No
ENSG00000197050.11	1987.13510619965	-0.207007534305613	0.0616157814633088	-3.35965120281535	0.000780409330181294	0.176773170537801	ZNF420	No
ENSG00000176024.18	936.49755195809	-0.227107124180597	0.0677506975748539	-3.35210015999731	0.000802009975427525	0.176773170537801	ZNF613	No
ENSG00000234284.7	593.451064942053	-0.234294139626756	0.0705808512578484	-3.31951422306915	0.000901742110729486	0.177575222425047	ZNF879	No
ENSG00000149050.10	1047.38335802879	-0.257727121850448	0.0776699962107543	-3.31823270791873	0.00090588978251314	0.177575222425047	ZNF214	No
ENSG00000165417.12	5581.09748180144	-0.256458623597162	0.0772335793068859	-3.32055856919604	0.000898375069047476	0.177575222425047	GTF2A1	No
ENSG00000166822.13	1724.9102550686	-0.191540545116497	0.057613784556214	-3.32456106801333	0.00088557836522474	0.177575222425047	TMEM170A	No
ENSG00000205078.6	166.734453044305	0.409883212701014	0.123058236687889	3.33080680930442	0.000865946776474531	0.177575222425047	SYCE1L	No
ENSG00000185900.11	6231.42082103398	-0.168942355024545	0.0510078014442307	-3.31208854804805	0.000926022307421361	0.178654822207253	POMK	No
ENSG00000178502.6	958.389306857646	-0.336475918955165	0.101744890654584	-3.30705470112967	0.000942824791758696	0.178654822207253	KLHL11	No
ENSG00000167637.18	1784.55724163265	-0.216080958433489	0.0653367654412927	-3.30718787460706	0.000942376658362734	0.178654822207253	ZNF283	No
ENSG00000175073.8	2622.17355392198	-0.293038912996194	0.0887232883982956	-3.30284098218595	0.000957106459896903	0.179368061176723	VCPIP1	No
ENSG00000168116.14	1512.82098039398	-0.278981522106876	0.0845820063667947	-3.29835545514322	0.00097252936765801	0.18027734604391	KIAA1586	No
ENSG00000122435.11	3571.24820762408	-0.204721365763687	0.0622407693202911	-3.289184372227	0.00100478180743305	0.18204670270369	TRMT13	No
ENSG00000218819.6	135.348105867252	-0.468783985627407	0.142635551413178	-3.28658585452838	0.00101409855499299	0.18204670270369	TDRD15	No
ENSG00000180008.9	4789.55451023892	-0.292563014074871	0.0888863759233134	-3.29142695982205	0.000996804980754962	0.18204670270369	SOCS4	No
ENSG00000239559.2	132.494307148395	0.786688482751693	0.239941386086044	3.27866940999326	0.00104297740661543	0.185280590546037	RPL37P2	No
ENSG00000167964.13	163.815496110291	0.367461751589286	0.112181506800298	3.27560007054845	0.00105437752876731	0.185374787377297	RAB26	No
ENSG00000113615.13	2946.02743077788	-0.263520749850347	0.0805898422250262	-3.26990030721905	0.00107585393235137	0.187220540431839	SEC24A	No
ENSG00000136603.14	4327.52795276656	-0.330510392436498	0.101194655525922	-3.26608545400735	0.00109045337348481	0.187844361933434	SKIL	No
ENSG00000198780.13	2069.5369651203	-0.289695016505798	0.0888508671489917	-3.26046358129535	0.00111230250504757	0.189329967331461	FAM169A	No
