# Supplementary material for: Gustavson syndrome is caused by an in-frame deletion in RBMX associated with potentially disturbed SH3 domain interactions
Source: Eur J Hum Genet. 2023 Jun 5;32(3):333–41. doi: 10.1038/s41431-023-01392-y (PMC10923852; doi:10.1038/s41431-023-01392-y)
Supplement: Supplementary file 18 — Supplementary table 3B [file 41431_2023_1392_MOESM18_ESM.xlsx]

## Sheet: Panther protein class
Enriched protein classes of the top 100 most differentially expressed genes
Analysis Type:	PANTHER Overrepresentation Test (Released 20220202)
Annotation Version and Release Date:	PANTHER version 17.0 Released 2022-02-22
Analyzed List:	Client Text Box Input (Homo sapiens)
Reference List:	Homo sapiens (all genes in database)
Test Type:	FISHER
Correction:	BONFERRONI
Bonferroni count:	190
PANTHER Protein Class	Homo sapiens - Reflist	Observed nb of genes	Expected nb of genes	Over (+)/under(-)	Fold Enrichment	P-value
C2H2 zinc finger transcription factor (PC00248)	634	18	2.77	+	6.49	6.51E-08
zinc finger transcription factor (PC00244)	722	18	3.16	+	5.70	4.85E-07
DNA-binding transcription factor (PC00218)	1410	21	6.16	+	3.41	1.21E-04
gene-specific transcriptional regulator (PC00264)	1516	21	6.63	+	3.17	3.82E-04
Unclassified (UNCLASSIFIED)	6695	31	29.27	+	1.06	0.00E00
C2H2 zinc finger transcription factor (PC00248)
HUMAN|HGNC=26061|UniProtKB=Q6IQ21	ZNF770	Zinc finger protein 770;ZNF770;ortholog	ZINC FINGER PROTEIN 770 (PTHR24376:SF205)	C2H2 zinc finger transcription factor(PC00248)	Homo sapiens
HUMAN|HGNC=13077|UniProtKB=Q8N7M2	ZNF283	Zinc finger protein 283;ZNF283;ortholog	ZINC FINGER PROTEIN 283 (PTHR24377:SF63)	C2H2 zinc finger transcription factor(PC00248)	Homo sapiens
HUMAN|HGNC=13057|UniProtKB=O43296	ZNF264	Zinc finger protein 264;ZNF264;ortholog	ZINC FINGER PROTEIN 264 (PTHR24377:SF814)	C2H2 zinc finger transcription factor(PC00248)	Homo sapiens
HUMAN|HGNC=25919|UniProtKB=Q969W8	ZNF566	Zinc finger protein 566;ZNF566;ortholog	ZINC FINGER PROTEIN 566 (PTHR24381:SF57)	C2H2 zinc finger transcription factor(PC00248)	Homo sapiens
HUMAN|HGNC=37273|UniProtKB=B4DU55	ZNF879	Zinc finger protein 879;ZNF879;ortholog	ZINC FINGER PROTEIN 879 (PTHR24377:SF626)	C2H2 zinc finger transcription factor(PC00248)	Homo sapiens
HUMAN|HGNC=24819|UniProtKB=Q5SVQ8	ZBTB41	Zinc finger and BTB domain-containing protein 41;ZBTB41;ortholog	ZINC FINGER AND BTB DOMAIN-CONTAINING PROTEIN 41 (PTHR23226:SF330)	C2H2 zinc finger transcription factor(PC00248)	Homo sapiens
HUMAN|HGNC=23384|UniProtKB=Q8TF39	ZNF483	Zinc finger protein 483;ZNF483;ortholog	ZINC FINGER PROTEIN 483 (PTHR24377:SF425)	C2H2 zinc finger transcription factor(PC00248)	Homo sapiens
HUMAN|HGNC=26573|UniProtKB=Q96LX8	ZNF597	Zinc finger protein 597;ZNF597;ortholog	ZINC FINGER PROTEIN 597 (PTHR24393:SF117)	C2H2 zinc finger transcription factor(PC00248)	Homo sapiens
HUMAN|HGNC=26457|UniProtKB=Q96N22	ZNF681	Zinc finger protein 681;ZNF681;ortholog	ZINC FINGER PROTEIN 681 (PTHR24377:SF356)	C2H2 zinc finger transcription factor(PC00248)	Homo sapiens
HUMAN|HGNC=14955|UniProtKB=Q9NPC7	MYNN	Myoneurin;MYNN;ortholog	MYONEURIN (PTHR23226:SF170)	C2H2 zinc finger transcription factor(PC00248)	Homo sapiens
HUMAN|HGNC=25827|UniProtKB=Q6PF04	ZNF613	Zinc finger protein 613;ZNF613;ortholog	ZINC FINGER PROTEIN 613 (PTHR24404:SF26)	C2H2 zinc finger transcription factor(PC00248)	Homo sapiens
HUMAN|HGNC=29312|UniProtKB=Q9HCL3	ZFP14	Zinc finger protein 14 homolog;ZFP14;ortholog	ZINC FINGER PROTEIN 14 HOMOLOG (PTHR24377:SF940)	C2H2 zinc finger transcription factor(PC00248)	Homo sapiens
HUMAN|HGNC=33114|UniProtKB=Q6PG37	ZNF790	Zinc finger protein 790;ZNF790;ortholog	ZINC FINGER PROTEIN 790 (PTHR24377:SF719)	C2H2 zinc finger transcription factor(PC00248)	Homo sapiens
HUMAN|HGNC=13018|UniProtKB=Q9UK10	ZNF225	Zinc finger protein 225;ZNF225;ortholog	ZINC FINGER PROTEIN 224-RELATED (PTHR24376:SF129)	C2H2 zinc finger transcription factor(PC00248)	Homo sapiens
HUMAN|HGNC=20649|UniProtKB=Q8TAQ5	ZNF420	Zinc finger protein 420;ZNF420;ortholog	ZINC FINGER PROTEIN 420 (PTHR24377:SF980)	C2H2 zinc finger transcription factor(PC00248)	Homo sapiens
HUMAN|HGNC=13006|UniProtKB=Q9UL59	ZNF214	Zinc finger protein 214;ZNF214;ortholog	ZINC FINGER PROTEIN 214 (PTHR24377:SF660)	C2H2 zinc finger transcription factor(PC00248)	Homo sapiens
HUMAN|HGNC=13153|UniProtKB=Q15937	ZNF79	Zinc finger protein 79;ZNF79;ortholog	ZINC FINGER PROTEIN 79 (PTHR24381:SF344)	C2H2 zinc finger transcription factor(PC00248)	Homo sapiens
HUMAN|HGNC=23272|UniProtKB=Q5CZA5	ZNF805	Zinc finger protein 805;ZNF805;ortholog	ZINC FINGER PROTEIN 543-RELATED (PTHR24377:SF710)	C2H2 zinc finger transcription factor(PC00248)	Homo sapiens
zinc finger transcription factor (PC00244)
HUMAN|HGNC=26061|UniProtKB=Q6IQ21	ZNF770	Zinc finger protein 770;ZNF770;ortholog	ZINC FINGER PROTEIN 770 (PTHR24376:SF205)	C2H2 zinc finger transcription factor(PC00248)	Homo sapiens
HUMAN|HGNC=13077|UniProtKB=Q8N7M2	ZNF283	Zinc finger protein 283;ZNF283;ortholog	ZINC FINGER PROTEIN 283 (PTHR24377:SF63)	C2H2 zinc finger transcription factor(PC00248)	Homo sapiens
HUMAN|HGNC=13057|UniProtKB=O43296	ZNF264	Zinc finger protein 264;ZNF264;ortholog	ZINC FINGER PROTEIN 264 (PTHR24377:SF814)	C2H2 zinc finger transcription factor(PC00248)	Homo sapiens
HUMAN|HGNC=25919|UniProtKB=Q969W8	ZNF566	Zinc finger protein 566;ZNF566;ortholog	ZINC FINGER PROTEIN 566 (PTHR24381:SF57)	C2H2 zinc finger transcription factor(PC00248)	Homo sapiens
HUMAN|HGNC=37273|UniProtKB=B4DU55	ZNF879	Zinc finger protein 879;ZNF879;ortholog	ZINC FINGER PROTEIN 879 (PTHR24377:SF626)	C2H2 zinc finger transcription factor(PC00248)	Homo sapiens
HUMAN|HGNC=24819|UniProtKB=Q5SVQ8	ZBTB41	Zinc finger and BTB domain-containing protein 41;ZBTB41;ortholog	ZINC FINGER AND BTB DOMAIN-CONTAINING PROTEIN 41 (PTHR23226:SF330)	C2H2 zinc finger transcription factor(PC00248)	Homo sapiens
HUMAN|HGNC=23384|UniProtKB=Q8TF39	ZNF483	Zinc finger protein 483;ZNF483;ortholog	ZINC FINGER PROTEIN 483 (PTHR24377:SF425)	C2H2 zinc finger transcription factor(PC00248)	Homo sapiens
HUMAN|HGNC=26573|UniProtKB=Q96LX8	ZNF597	Zinc finger protein 597;ZNF597;ortholog	ZINC FINGER PROTEIN 597 (PTHR24393:SF117)	C2H2 zinc finger transcription factor(PC00248)	Homo sapiens
HUMAN|HGNC=26457|UniProtKB=Q96N22	ZNF681	Zinc finger protein 681;ZNF681;ortholog	ZINC FINGER PROTEIN 681 (PTHR24377:SF356)	C2H2 zinc finger transcription factor(PC00248)	Homo sapiens
HUMAN|HGNC=14955|UniProtKB=Q9NPC7	MYNN	Myoneurin;MYNN;ortholog	MYONEURIN (PTHR23226:SF170)	C2H2 zinc finger transcription factor(PC00248)	Homo sapiens
HUMAN|HGNC=25827|UniProtKB=Q6PF04	ZNF613	Zinc finger protein 613;ZNF613;ortholog	ZINC FINGER PROTEIN 613 (PTHR24404:SF26)	C2H2 zinc finger transcription factor(PC00248)	Homo sapiens
HUMAN|HGNC=29312|UniProtKB=Q9HCL3	ZFP14	Zinc finger protein 14 homolog;ZFP14;ortholog	ZINC FINGER PROTEIN 14 HOMOLOG (PTHR24377:SF940)	C2H2 zinc finger transcription factor(PC00248)	Homo sapiens
HUMAN|HGNC=33114|UniProtKB=Q6PG37	ZNF790	Zinc finger protein 790;ZNF790;ortholog	ZINC FINGER PROTEIN 790 (PTHR24377:SF719)	C2H2 zinc finger transcription factor(PC00248)	Homo sapiens
HUMAN|HGNC=13018|UniProtKB=Q9UK10	ZNF225	Zinc finger protein 225;ZNF225;ortholog	ZINC FINGER PROTEIN 224-RELATED (PTHR24376:SF129)	C2H2 zinc finger transcription factor(PC00248)	Homo sapiens
HUMAN|HGNC=20649|UniProtKB=Q8TAQ5	ZNF420	Zinc finger protein 420;ZNF420;ortholog	ZINC FINGER PROTEIN 420 (PTHR24377:SF980)	C2H2 zinc finger transcription factor(PC00248)	Homo sapiens
HUMAN|HGNC=13006|UniProtKB=Q9UL59	ZNF214	Zinc finger protein 214;ZNF214;ortholog	ZINC FINGER PROTEIN 214 (PTHR24377:SF660)	C2H2 zinc finger transcription factor(PC00248)	Homo sapiens
HUMAN|HGNC=13153|UniProtKB=Q15937	ZNF79	Zinc finger protein 79;ZNF79;ortholog	ZINC FINGER PROTEIN 79 (PTHR24381:SF344)	C2H2 zinc finger transcription factor(PC00248)	Homo sapiens
HUMAN|HGNC=23272|UniProtKB=Q5CZA5	ZNF805	Zinc finger protein 805;ZNF805;ortholog	ZINC FINGER PROTEIN 543-RELATED (PTHR24377:SF710)	C2H2 zinc finger transcription factor(PC00248)	Homo sapiens
DNA-binding transcription factor (PC00218)
HUMAN|HGNC=26061|UniProtKB=Q6IQ21	ZNF770	Zinc finger protein 770;ZNF770;ortholog	ZINC FINGER PROTEIN 770 (PTHR24376:SF205)	C2H2 zinc finger transcription factor(PC00248)	Homo sapiens
HUMAN|HGNC=13077|UniProtKB=Q8N7M2	ZNF283	Zinc finger protein 283;ZNF283;ortholog	ZINC FINGER PROTEIN 283 (PTHR24377:SF63)	C2H2 zinc finger transcription factor(PC00248)	Homo sapiens
HUMAN|HGNC=13057|UniProtKB=O43296	ZNF264	Zinc finger protein 264;ZNF264;ortholog	ZINC FINGER PROTEIN 264 (PTHR24377:SF814)	C2H2 zinc finger transcription factor(PC00248)	Homo sapiens
HUMAN|HGNC=25919|UniProtKB=Q969W8	ZNF566	Zinc finger protein 566;ZNF566;ortholog	ZINC FINGER PROTEIN 566 (PTHR24381:SF57)	C2H2 zinc finger transcription factor(PC00248)	Homo sapiens
HUMAN|HGNC=37273|UniProtKB=B4DU55	ZNF879	Zinc finger protein 879;ZNF879;ortholog	ZINC FINGER PROTEIN 879 (PTHR24377:SF626)	C2H2 zinc finger transcription factor(PC00248)	Homo sapiens
HUMAN|HGNC=24819|UniProtKB=Q5SVQ8	ZBTB41	Zinc finger and BTB domain-containing protein 41;ZBTB41;ortholog	ZINC FINGER AND BTB DOMAIN-CONTAINING PROTEIN 41 (PTHR23226:SF330)	C2H2 zinc finger transcription factor(PC00248)	Homo sapiens
HUMAN|HGNC=23384|UniProtKB=Q8TF39	ZNF483	Zinc finger protein 483;ZNF483;ortholog	ZINC FINGER PROTEIN 483 (PTHR24377:SF425)	C2H2 zinc finger transcription factor(PC00248)	Homo sapiens
HUMAN|HGNC=26573|UniProtKB=Q96LX8	ZNF597	Zinc finger protein 597;ZNF597;ortholog	ZINC FINGER PROTEIN 597 (PTHR24393:SF117)	C2H2 zinc finger transcription factor(PC00248)	Homo sapiens
HUMAN|HGNC=26457|UniProtKB=Q96N22	ZNF681	Zinc finger protein 681;ZNF681;ortholog	ZINC FINGER PROTEIN 681 (PTHR24377:SF356)	C2H2 zinc finger transcription factor(PC00248)	Homo sapiens
HUMAN|HGNC=14955|UniProtKB=Q9NPC7	MYNN	Myoneurin;MYNN;ortholog	MYONEURIN (PTHR23226:SF170)	C2H2 zinc finger transcription factor(PC00248)	Homo sapiens
HUMAN|HGNC=25827|UniProtKB=Q6PF04	ZNF613	Zinc finger protein 613;ZNF613;ortholog	ZINC FINGER PROTEIN 613 (PTHR24404:SF26)	C2H2 zinc finger transcription factor(PC00248)	Homo sapiens
HUMAN|HGNC=29312|UniProtKB=Q9HCL3	ZFP14	Zinc finger protein 14 homolog;ZFP14;ortholog	ZINC FINGER PROTEIN 14 HOMOLOG (PTHR24377:SF940)	C2H2 zinc finger transcription factor(PC00248)	Homo sapiens
HUMAN|HGNC=33114|UniProtKB=Q6PG37	ZNF790	Zinc finger protein 790;ZNF790;ortholog	ZINC FINGER PROTEIN 790 (PTHR24377:SF719)	C2H2 zinc finger transcription factor(PC00248)	Homo sapiens
HUMAN|HGNC=13018|UniProtKB=Q9UK10	ZNF225	Zinc finger protein 225;ZNF225;ortholog	ZINC FINGER PROTEIN 224-RELATED (PTHR24376:SF129)	C2H2 zinc finger transcription factor(PC00248)	Homo sapiens
HUMAN|HGNC=14008|UniProtKB=Q9BW11	MXD3	Max dimerization protein 3;MXD3;ortholog	MAX DIMERIZATION PROTEIN 3 (PTHR11969:SF6)	basic helix-loop-helix transcription factor(PC00055)	Homo sapiens
HUMAN|HGNC=12926|UniProtKB=Q15928	ZNF141	Zinc finger protein 141;ZNF141;ortholog	ZINC FINGER PROTEIN 141 (PTHR24384:SF102)	DNA-binding transcription factor(PC00218)	Homo sapiens
HUMAN|HGNC=20649|UniProtKB=Q8TAQ5	ZNF420	Zinc finger protein 420;ZNF420;ortholog	ZINC FINGER PROTEIN 420 (PTHR24377:SF980)	C2H2 zinc finger transcription factor(PC00248)	Homo sapiens
HUMAN|HGNC=13006|UniProtKB=Q9UL59	ZNF214	Zinc finger protein 214;ZNF214;ortholog	ZINC FINGER PROTEIN 214 (PTHR24377:SF660)	C2H2 zinc finger transcription factor(PC00248)	Homo sapiens
HUMAN|HGNC=7553|UniProtKB=P01106	MYC	Myc proto-oncogene protein;MYC;ortholog	MYC PROTO-ONCOGENE PROTEIN (PTHR45851:SF1)	basic helix-loop-helix transcription factor(PC00055)	Homo sapiens
HUMAN|HGNC=13153|UniProtKB=Q15937	ZNF79	Zinc finger protein 79;ZNF79;ortholog	ZINC FINGER PROTEIN 79 (PTHR24381:SF344)	C2H2 zinc finger transcription factor(PC00248)	Homo sapiens
HUMAN|HGNC=23272|UniProtKB=Q5CZA5	ZNF805	Zinc finger protein 805;ZNF805;ortholog	ZINC FINGER PROTEIN 543-RELATED (PTHR24377:SF710)	C2H2 zinc finger transcription factor(PC00248)	Homo sapiens
gene-specific transcriptional regulator (PC00264)
HUMAN|HGNC=26061|UniProtKB=Q6IQ21	ZNF770	Zinc finger protein 770;ZNF770;ortholog	ZINC FINGER PROTEIN 770 (PTHR24376:SF205)	C2H2 zinc finger transcription factor(PC00248)	Homo sapiens
HUMAN|HGNC=13077|UniProtKB=Q8N7M2	ZNF283	Zinc finger protein 283;ZNF283;ortholog	ZINC FINGER PROTEIN 283 (PTHR24377:SF63)	C2H2 zinc finger transcription factor(PC00248)	Homo sapiens
HUMAN|HGNC=13057|UniProtKB=O43296	ZNF264	Zinc finger protein 264;ZNF264;ortholog	ZINC FINGER PROTEIN 264 (PTHR24377:SF814)	C2H2 zinc finger transcription factor(PC00248)	Homo sapiens
HUMAN|HGNC=25919|UniProtKB=Q969W8	ZNF566	Zinc finger protein 566;ZNF566;ortholog	ZINC FINGER PROTEIN 566 (PTHR24381:SF57)	C2H2 zinc finger transcription factor(PC00248)	Homo sapiens
HUMAN|HGNC=37273|UniProtKB=B4DU55	ZNF879	Zinc finger protein 879;ZNF879;ortholog	ZINC FINGER PROTEIN 879 (PTHR24377:SF626)	C2H2 zinc finger transcription factor(PC00248)	Homo sapiens
HUMAN|HGNC=24819|UniProtKB=Q5SVQ8	ZBTB41	Zinc finger and BTB domain-containing protein 41;ZBTB41;ortholog	ZINC FINGER AND BTB DOMAIN-CONTAINING PROTEIN 41 (PTHR23226:SF330)	C2H2 zinc finger transcription factor(PC00248)	Homo sapiens
HUMAN|HGNC=23384|UniProtKB=Q8TF39	ZNF483	Zinc finger protein 483;ZNF483;ortholog	ZINC FINGER PROTEIN 483 (PTHR24377:SF425)	C2H2 zinc finger transcription factor(PC00248)	Homo sapiens
HUMAN|HGNC=26573|UniProtKB=Q96LX8	ZNF597	Zinc finger protein 597;ZNF597;ortholog	ZINC FINGER PROTEIN 597 (PTHR24393:SF117)	C2H2 zinc finger transcription factor(PC00248)	Homo sapiens
HUMAN|HGNC=26457|UniProtKB=Q96N22	ZNF681	Zinc finger protein 681;ZNF681;ortholog	ZINC FINGER PROTEIN 681 (PTHR24377:SF356)	C2H2 zinc finger transcription factor(PC00248)	Homo sapiens
HUMAN|HGNC=14955|UniProtKB=Q9NPC7	MYNN	Myoneurin;MYNN;ortholog	MYONEURIN (PTHR23226:SF170)	C2H2 zinc finger transcription factor(PC00248)	Homo sapiens
HUMAN|HGNC=25827|UniProtKB=Q6PF04	ZNF613	Zinc finger protein 613;ZNF613;ortholog	ZINC FINGER PROTEIN 613 (PTHR24404:SF26)	C2H2 zinc finger transcription factor(PC00248)	Homo sapiens
HUMAN|HGNC=29312|UniProtKB=Q9HCL3	ZFP14	Zinc finger protein 14 homolog;ZFP14;ortholog	ZINC FINGER PROTEIN 14 HOMOLOG (PTHR24377:SF940)	C2H2 zinc finger transcription factor(PC00248)	Homo sapiens
HUMAN|HGNC=33114|UniProtKB=Q6PG37	ZNF790	Zinc finger protein 790;ZNF790;ortholog	ZINC FINGER PROTEIN 790 (PTHR24377:SF719)	C2H2 zinc finger transcription factor(PC00248)	Homo sapiens
HUMAN|HGNC=13018|UniProtKB=Q9UK10	ZNF225	Zinc finger protein 225;ZNF225;ortholog	ZINC FINGER PROTEIN 224-RELATED (PTHR24376:SF129)	C2H2 zinc finger transcription factor(PC00248)	Homo sapiens
HUMAN|HGNC=14008|UniProtKB=Q9BW11	MXD3	Max dimerization protein 3;MXD3;ortholog	MAX DIMERIZATION PROTEIN 3 (PTHR11969:SF6)	basic helix-loop-helix transcription factor(PC00055)	Homo sapiens
HUMAN|HGNC=12926|UniProtKB=Q15928	ZNF141	Zinc finger protein 141;ZNF141;ortholog	ZINC FINGER PROTEIN 141 (PTHR24384:SF102)	DNA-binding transcription factor(PC00218)	Homo sapiens
HUMAN|HGNC=20649|UniProtKB=Q8TAQ5	ZNF420	Zinc finger protein 420;ZNF420;ortholog	ZINC FINGER PROTEIN 420 (PTHR24377:SF980)	C2H2 zinc finger transcription factor(PC00248)	Homo sapiens
HUMAN|HGNC=13006|UniProtKB=Q9UL59	ZNF214	Zinc finger protein 214;ZNF214;ortholog	ZINC FINGER PROTEIN 214 (PTHR24377:SF660)	C2H2 zinc finger transcription factor(PC00248)	Homo sapiens
HUMAN|HGNC=7553|UniProtKB=P01106	MYC	Myc proto-oncogene protein;MYC;ortholog	MYC PROTO-ONCOGENE PROTEIN (PTHR45851:SF1)	basic helix-loop-helix transcription factor(PC00055)	Homo sapiens
HUMAN|HGNC=13153|UniProtKB=Q15937	ZNF79	Zinc finger protein 79;ZNF79;ortholog	ZINC FINGER PROTEIN 79 (PTHR24381:SF344)	C2H2 zinc finger transcription factor(PC00248)	Homo sapiens
HUMAN|HGNC=23272|UniProtKB=Q5CZA5	ZNF805	Zinc finger protein 805;ZNF805;ortholog	ZINC FINGER PROTEIN 543-RELATED (PTHR24377:SF710)	C2H2 zinc finger transcription factor(PC00248)	Homo sapiens
Unclassified (UNCLASSIFIED)
HUMAN|HGNC=17812|UniProtKB=Q9Y2J4	AC010207	Angiomotin-like protein 2;AMOTL2;ortholog	ANGIOMOTIN-LIKE PROTEIN 2 (PTHR14826:SF3)		Homo sapiens
HUMAN|HGNC=25276|UniProtKB=Q9H0K6	PUS7L	Pseudouridylate synthase 7 homolog-like protein;PUS7L;ortholog	PSEUDOURIDYLATE SYNTHASE 7 HOMOLOG-LIKE PROTEIN (PTHR13326:SF30)		Homo sapiens
HUMAN|HGNC=24659|UniProtKB=Q8IYI6	EXOC8	Exocyst complex component 8;EXOC8;ortholog	EXOCYST COMPLEX COMPONENT 8 (PTHR21426:SF12)		Homo sapiens
HUMAN|HGNC=23696|UniProtKB=Q7Z3E1	TIPARP	Protein mono-ADP-ribosyltransferase TIPARP;TIPARP;ortholog	PROTEIN MONO-ADP-RIBOSYLTRANSFERASE TIPARP (PTHR45740:SF7)		Homo sapiens
HUMAN|HGNC=10897|UniProtKB=P12757	SKIL	Ski-like protein;SKIL;ortholog	SKI-LIKE PROTEIN (PTHR10005:SF3)		Homo sapiens
HUMAN|HGNC=18868|UniProtKB=Q6P2D8	AP000560	X-ray radiation resistance-associated protein 1;XRRA1;ortholog	X-RAY RADIATION RESISTANCE-ASSOCIATED PROTEIN 1 (PTHR22710:SF2)		Homo sapiens
HUMAN|HGNC=24452|UniProtKB=Q8IU60	DCP2	m7GpppN-mRNA hydrolase;DCP2;ortholog	M7GPPPN-MRNA HYDROLASE (PTHR23114:SF17)		Homo sapiens
HUMAN|HGNC=30509|UniProtKB=Q8N729	NPW	Neuropeptide W;NPW;ortholog	NEUROPEPTIDE W (PTHR28553:SF2)		Homo sapiens
HUMAN|HGNC=7547|UniProtKB=P10243	MYBL1	Myb-related protein A;MYBL1;ortholog	MYB-RELATED PROTEIN A (PTHR45614:SF9)		Homo sapiens
HUMAN|HGNC=29138|UniProtKB=Q9Y6X4	FAM169A	Soluble lamin-associated protein of 75 kDa;FAM169A;ortholog	SOLUBLE LAMIN-ASSOCIATED PROTEIN OF 75 KDA (PTHR22442:SF3)		Homo sapiens
HUMAN|HGNC=1930|UniProtKB=P05060	CHGB	Secretogranin-1;CHGB;ortholog	SECRETOGRANIN-1 (PTHR10583:SF4)		Homo sapiens
HUMAN|HGNC=21360|UniProtKB=Q9HCI6	KIAA1586	E3 SUMO-protein ligase KIAA1586;KIAA1586;ortholog	E3 SUMO-PROTEIN LIGASE KIAA1586 (PTHR46880:SF8)		Homo sapiens
HUMAN|HGNC=20854|UniProtKB=Q9H0W7	THAP2	THAP domain-containing protein 2;THAP2;ortholog	THAP DOMAIN-CONTAINING PROTEIN 2 (PTHR47696:SF1)		Homo sapiens
HUMAN|HGNC=16142|UniProtKB=Q9H3Y8	PPDPF	Pancreatic progenitor cell differentiation and proliferation factor;PPDPF;ortholog	PANCREATIC PROGENITOR CELL DIFFERENTIATION AND PROLIFERATION FACTOR (PTHR14572:SF0)		Homo sapiens
HUMAN|HGNC=29517|UniProtKB=Q96C10	DHX58	Probable ATP-dependent RNA helicase DHX58;DHX58;ortholog	ATP-DEPENDENT RNA HELICASE DHX58-RELATED (PTHR14074:SF7)		Homo sapiens
HUMAN|HGNC=17938|UniProtKB=Q9NYX4	CALY	Neuron-specific vesicular protein calcyon;CALY;ortholog	NEURON-SPECIFIC VESICULAR PROTEIN CALCYON (PTHR28546:SF1)		Homo sapiens
HUMAN|HGNC=20489|UniProtKB=Q96FK6	WDR89	WD repeat-containing protein 89;WDR89;ortholog	WD REPEAT-CONTAINING PROTEIN 89 (PTHR22889:SF0)		Homo sapiens
HUMAN|HGNC=25401|UniProtKB=Q8TCP9	FAM200A	Protein FAM200A;FAM200A;ortholog	PROTEIN FAM200A (PTHR45935:SF20)		Homo sapiens
HUMAN|HGNC=26119|UniProtKB=Q9BRV8	SIKE1	Suppressor of IKBKE 1;SIKE1;ortholog	SUPPRESSOR OF IKBKE 1 (PTHR12186:SF4)		Homo sapiens
HUMAN|HGNC=37236|UniProtKB=A8MT33	SYCE1L	Synaptonemal complex central element protein 1-like;SYCE1L;ortholog	SYNAPTONEMAL COMPLEX CENTRAL ELEMENT PROTEIN 1-LIKE (PTHR21731:SF1)		Homo sapiens
HUMAN|HGNC=26661|UniProtKB=Q8IYW5	RNF168	E3 ubiquitin-protein ligase RNF168;RNF168;ortholog	E3 UBIQUITIN-PROTEIN LIGASE RNF168 (PTHR23328:SF1)		Homo sapiens
HUMAN|HGNC=29046|UniProtKB=Q9NVF7	FBXO28	F-box only protein 28;FBXO28;ortholog	F-BOX ONLY PROTEIN 28 (PTHR13252:SF9)		Homo sapiens
HUMAN|HGNC=5281|UniProtKB=P32314	FOXN2	Forkhead box protein N2;FOXN2;ortholog	FORKHEAD BOX PROTEIN N2 (PTHR13962:SF19)		Homo sapiens
HUMAN|HGNC=2885|UniProtKB=P55073	DIO3	Thyroxine 5-deiodinase;DIO3;ortholog	THYROXINE 5-DEIODINASE (PTHR11781:SF4)		Homo sapiens
HUMAN|HGNC=26969|UniProtKB=Q7Z3D4	LYSMD3	LysM and putative peptidoglycan-binding domain-containing protein 3;LYSMD3;ortholog	AND PUTATIVE PEPTIDOGLYCAN-BINDING DOMAIN-CONTAINING PROTEIN 3-RELATED (PTHR20932:SF5)		Homo sapiens
HUMAN|HGNC=25502|UniProtKB=Q9NUP7	TRMT13	tRNA:m(4)X modification enzyme TRM13 homolog;TRMT13;ortholog	TRNA:M(4)X MODIFICATION ENZYME TRM13 HOMOLOG (PTHR12998:SF0)		Homo sapiens
HUMAN|HGNC=30605|UniProtKB=Q9HD40	SEPSECS	O-phosphoseryl-tRNA(Sec) selenium transferase;SEPSECS;ortholog	O-PHOSPHOSERYL-TRNA(SEC) SELENIUM TRANSFERASE (PTHR12944:SF2)		Homo sapiens
HUMAN|HGNC=29577|UniProtKB=Q8WVE7	TMEM170A	Transmembrane protein 170A;TMEM170A;ortholog	TRANSMEMBRANE PROTEIN 170A (PTHR22779:SF2)		Homo sapiens
HUMAN|HGNC=26267|UniProtKB=Q9H5K3	POMK	Protein O-mannose kinase;POMK;ortholog	PROTEIN O-MANNOSE KINASE (PTHR22618:SF2)		Homo sapiens
HUMAN|HGNC=20308|UniProtKB=Q5W0B1	RNF219	ORC ubiquitin ligase 1;OBI1;ortholog	ORC UBIQUITIN LIGASE 1 (PTHR14609:SF1)		Homo sapiens
