# Supplementary material for: Gustavson syndrome is caused by an in-frame deletion in RBMX associated with potentially disturbed SH3 domain interactions
Source: Eur J Hum Genet. 2023 Jun 5;32(3):333–41. doi: 10.1038/s41431-023-01392-y (PMC10923852; doi:10.1038/s41431-023-01392-y)
Supplement: Supplementary file 19 — Supplementary table 3C [file 41431_2023_1392_MOESM19_ESM.xlsx]

## Sheet: Reactome pathways
Enriched protein pathways of the top 100 most differentially expressed genes
Analysis Type:	PANTHER Overrepresentation Test (Released 20220202)
Annotation Version and Release Date:	Reactome version 65 Released 2021-10-01
Analyzed List:	Client Text Box Input (Homo sapiens)
Reference List:	Homo sapiens (all genes in database)
Test Type:	FISHER
Correction:	BONFERRONI
Bonferroni count:	2229
Reactome pathways	Homo sapiens - Reflist	Observed nb of genes	Expected nb of genes	Over (+)/under(-)	Fold Enrichment	P-value
Generic Transcription Pathway (R-HSA-212436)	1197	17	5.23	+	3.25	3.69E-02
RNA Polymerase II Transcription (R-HSA-73857)	1319	18	5.77	+	3.12	3.40E-02
Gene expression (Transcription) (R-HSA-74160)	1454	19	6.36	+	2.99	3.45E-02
Unclassified (UNCLASSIFIED)	10082	38	44.07	-	.86	0.00E00
Generic Transcription Pathway (R-HSA-212436)
HUMAN|HGNC=10897|UniProtKB=P12757	SKIL	Ski-like protein;SKIL;ortholog	SKI-LIKE PROTEIN (PTHR10005:SF3)		Homo sapiens
HUMAN|HGNC=26061|UniProtKB=Q6IQ21	ZNF770	Zinc finger protein 770;ZNF770;ortholog	ZINC FINGER PROTEIN 770 (PTHR24376:SF205)	C2H2 zinc finger transcription factor(PC00248)	Homo sapiens
HUMAN|HGNC=13057|UniProtKB=O43296	ZNF264	Zinc finger protein 264;ZNF264;ortholog	ZINC FINGER PROTEIN 264 (PTHR24377:SF814)	C2H2 zinc finger transcription factor(PC00248)	Homo sapiens
HUMAN|HGNC=25919|UniProtKB=Q969W8	ZNF566	Zinc finger protein 566;ZNF566;ortholog	ZINC FINGER PROTEIN 566 (PTHR24381:SF57)	C2H2 zinc finger transcription factor(PC00248)	Homo sapiens
HUMAN|HGNC=23384|UniProtKB=Q8TF39	ZNF483	Zinc finger protein 483;ZNF483;ortholog	ZINC FINGER PROTEIN 483 (PTHR24377:SF425)	C2H2 zinc finger transcription factor(PC00248)	Homo sapiens
HUMAN|HGNC=26573|UniProtKB=Q96LX8	ZNF597	Zinc finger protein 597;ZNF597;ortholog	ZINC FINGER PROTEIN 597 (PTHR24393:SF117)	C2H2 zinc finger transcription factor(PC00248)	Homo sapiens
HUMAN|HGNC=19392|UniProtKB=Q8WXH5	SOCS4	Suppressor of cytokine signaling 4;SOCS4;ortholog	SUPPRESSOR OF CYTOKINE SIGNALING 4 (PTHR10155:SF21)	kinase modulator(PC00140)	Homo sapiens
HUMAN|HGNC=26457|UniProtKB=Q96N22	ZNF681	Zinc finger protein 681;ZNF681;ortholog	ZINC FINGER PROTEIN 681 (PTHR24377:SF356)	C2H2 zinc finger transcription factor(PC00248)	Homo sapiens
HUMAN|HGNC=25827|UniProtKB=Q6PF04	ZNF613	Zinc finger protein 613;ZNF613;ortholog	ZINC FINGER PROTEIN 613 (PTHR24404:SF26)	C2H2 zinc finger transcription factor(PC00248)	Homo sapiens
HUMAN|HGNC=29312|UniProtKB=Q9HCL3	ZFP14	Zinc finger protein 14 homolog;ZFP14;ortholog	ZINC FINGER PROTEIN 14 HOMOLOG (PTHR24377:SF940)	C2H2 zinc finger transcription factor(PC00248)	Homo sapiens
HUMAN|HGNC=33114|UniProtKB=Q6PG37	ZNF790	Zinc finger protein 790;ZNF790;ortholog	ZINC FINGER PROTEIN 790 (PTHR24377:SF719)	C2H2 zinc finger transcription factor(PC00248)	Homo sapiens
HUMAN|HGNC=13018|UniProtKB=Q9UK10	ZNF225	Zinc finger protein 225;ZNF225;ortholog	ZINC FINGER PROTEIN 224-RELATED (PTHR24376:SF129)	C2H2 zinc finger transcription factor(PC00248)	Homo sapiens
HUMAN|HGNC=12926|UniProtKB=Q15928	ZNF141	Zinc finger protein 141;ZNF141;ortholog	ZINC FINGER PROTEIN 141 (PTHR24384:SF102)	DNA-binding transcription factor(PC00218)	Homo sapiens
HUMAN|HGNC=20649|UniProtKB=Q8TAQ5	ZNF420	Zinc finger protein 420;ZNF420;ortholog	ZINC FINGER PROTEIN 420 (PTHR24377:SF980)	C2H2 zinc finger transcription factor(PC00248)	Homo sapiens
HUMAN|HGNC=13006|UniProtKB=Q9UL59	ZNF214	Zinc finger protein 214;ZNF214;ortholog	ZINC FINGER PROTEIN 214 (PTHR24377:SF660)	C2H2 zinc finger transcription factor(PC00248)	Homo sapiens
HUMAN|HGNC=7553|UniProtKB=P01106	MYC	Myc proto-oncogene protein;MYC;ortholog	MYC PROTO-ONCOGENE PROTEIN (PTHR45851:SF1)	basic helix-loop-helix transcription factor(PC00055)	Homo sapiens
HUMAN|HGNC=13153|UniProtKB=Q15937	ZNF79	Zinc finger protein 79;ZNF79;ortholog	ZINC FINGER PROTEIN 79 (PTHR24381:SF344)	C2H2 zinc finger transcription factor(PC00248)	Homo sapiens
RNA Polymerase II Transcription (R-HSA-73857)
HUMAN|HGNC=10897|UniProtKB=P12757	SKIL	Ski-like protein;SKIL;ortholog	SKI-LIKE PROTEIN (PTHR10005:SF3)		Homo sapiens
HUMAN|HGNC=26061|UniProtKB=Q6IQ21	ZNF770	Zinc finger protein 770;ZNF770;ortholog	ZINC FINGER PROTEIN 770 (PTHR24376:SF205)	C2H2 zinc finger transcription factor(PC00248)	Homo sapiens
HUMAN|HGNC=13057|UniProtKB=O43296	ZNF264	Zinc finger protein 264;ZNF264;ortholog	ZINC FINGER PROTEIN 264 (PTHR24377:SF814)	C2H2 zinc finger transcription factor(PC00248)	Homo sapiens
HUMAN|HGNC=25919|UniProtKB=Q969W8	ZNF566	Zinc finger protein 566;ZNF566;ortholog	ZINC FINGER PROTEIN 566 (PTHR24381:SF57)	C2H2 zinc finger transcription factor(PC00248)	Homo sapiens
HUMAN|HGNC=23384|UniProtKB=Q8TF39	ZNF483	Zinc finger protein 483;ZNF483;ortholog	ZINC FINGER PROTEIN 483 (PTHR24377:SF425)	C2H2 zinc finger transcription factor(PC00248)	Homo sapiens
HUMAN|HGNC=26573|UniProtKB=Q96LX8	ZNF597	Zinc finger protein 597;ZNF597;ortholog	ZINC FINGER PROTEIN 597 (PTHR24393:SF117)	C2H2 zinc finger transcription factor(PC00248)	Homo sapiens
HUMAN|HGNC=19392|UniProtKB=Q8WXH5	SOCS4	Suppressor of cytokine signaling 4;SOCS4;ortholog	SUPPRESSOR OF CYTOKINE SIGNALING 4 (PTHR10155:SF21)	kinase modulator(PC00140)	Homo sapiens
HUMAN|HGNC=26457|UniProtKB=Q96N22	ZNF681	Zinc finger protein 681;ZNF681;ortholog	ZINC FINGER PROTEIN 681 (PTHR24377:SF356)	C2H2 zinc finger transcription factor(PC00248)	Homo sapiens
HUMAN|HGNC=25827|UniProtKB=Q6PF04	ZNF613	Zinc finger protein 613;ZNF613;ortholog	ZINC FINGER PROTEIN 613 (PTHR24404:SF26)	C2H2 zinc finger transcription factor(PC00248)	Homo sapiens
HUMAN|HGNC=29312|UniProtKB=Q9HCL3	ZFP14	Zinc finger protein 14 homolog;ZFP14;ortholog	ZINC FINGER PROTEIN 14 HOMOLOG (PTHR24377:SF940)	C2H2 zinc finger transcription factor(PC00248)	Homo sapiens
HUMAN|HGNC=33114|UniProtKB=Q6PG37	ZNF790	Zinc finger protein 790;ZNF790;ortholog	ZINC FINGER PROTEIN 790 (PTHR24377:SF719)	C2H2 zinc finger transcription factor(PC00248)	Homo sapiens
HUMAN|HGNC=13018|UniProtKB=Q9UK10	ZNF225	Zinc finger protein 225;ZNF225;ortholog	ZINC FINGER PROTEIN 224-RELATED (PTHR24376:SF129)	C2H2 zinc finger transcription factor(PC00248)	Homo sapiens
HUMAN|HGNC=12926|UniProtKB=Q15928	ZNF141	Zinc finger protein 141;ZNF141;ortholog	ZINC FINGER PROTEIN 141 (PTHR24384:SF102)	DNA-binding transcription factor(PC00218)	Homo sapiens
HUMAN|HGNC=20649|UniProtKB=Q8TAQ5	ZNF420	Zinc finger protein 420;ZNF420;ortholog	ZINC FINGER PROTEIN 420 (PTHR24377:SF980)	C2H2 zinc finger transcription factor(PC00248)	Homo sapiens
HUMAN|HGNC=13006|UniProtKB=Q9UL59	ZNF214	Zinc finger protein 214;ZNF214;ortholog	ZINC FINGER PROTEIN 214 (PTHR24377:SF660)	C2H2 zinc finger transcription factor(PC00248)	Homo sapiens
HUMAN|HGNC=7553|UniProtKB=P01106	MYC	Myc proto-oncogene protein;MYC;ortholog	MYC PROTO-ONCOGENE PROTEIN (PTHR45851:SF1)	basic helix-loop-helix transcription factor(PC00055)	Homo sapiens
HUMAN|HGNC=13153|UniProtKB=Q15937	ZNF79	Zinc finger protein 79;ZNF79;ortholog	ZINC FINGER PROTEIN 79 (PTHR24381:SF344)	C2H2 zinc finger transcription factor(PC00248)	Homo sapiens
HUMAN|HGNC=4646|UniProtKB=P52655	GTF2A1	Transcription initiation factor IIA subunit 1;GTF2A1;ortholog	TRANSCRIPTION INITIATION FACTOR IIA SUBUNIT 1 (PTHR12694:SF7)	general transcription factor(PC00259)	Homo sapiens
