# Supplementary material for: Gustavson syndrome is caused by an in-frame deletion in RBMX associated with potentially disturbed SH3 domain interactions
Source: Eur J Hum Genet. 2023 Jun 5;32(3):333–41. doi: 10.1038/s41431-023-01392-y (PMC10923852; doi:10.1038/s41431-023-01392-y)
Supplement: Supplementary file 20 — Supplementary table 4A [file 41431_2023_1392_MOESM20_ESM.xlsx]

## Sheet: Clinical description
Phenotype comparison between Gustavson syndrome and Shashi syndrome.
Gustavson syndrome patients											Shashi syndrome patients
Clinical description	III:12	III:15	III:16	IV:3	IV:5	IV:16	IV:19	IV:23	V:3	V:7	III:2	IV:3	IV:4	IV:5	IV:6	V:3	V:4
Variant in RBMX	UK	UK	UK	UK	p.Pro162del	UK	p.Pro162del	UK	p.Pro162del	p.Pro162del	UK	p.Arg347LysfsTer8	p.Arg347LysfsTer9	p.Arg347LysfsTer10	p.Arg347LysfsTer11	p.Arg347LysfsTer12	p.Arg347LysfsTer13
Genotype	hemizygous	UK	hemizygous	hemizygous	hemizygous	hemizygous	hemizygous	UK	hemizygous	hemizygous	hemizygous	hemizygous	hemizygous	hemizygous	hemizygous	hemizygous	hemizygous
Age, †= age of death	5m†	1 y†	2y,1m†	4.5m†	7w†	6m†	3y, 10 m†	1,5m†	4.5m†	8y,7m	71y	50y	46y	44y	39y	35y	21y
Male	+		+	+	+	+	+	+	+	+	+	+	+	+	+	+	+
Birth weight (gram)	UK	2930	1900	2090	1940	2370	2200			3100
Short stature (HP:0004322)	UK		+	+	+	+	+	+	+	+
Intrauterine growth retardation (HP:0001511)			+	+	+	+	+		+	+
Intellectual disability, profound (HP:0002187)	+	+	+	+	+	+	+			+
Intellectual disability, moderate (HP:0002342)											+	+	+	+	+	+	+
Seizures (HP:0001250)	+	+	+	+	+	+	+			+
Spasticity (HP:0001257)	+		+				+			+
Severe psychomotor retardation (HP:0011344)						+	+			+
Myoclonic jerks (HP:0001336)							+
Restricted hip movement (HP:0008800)				+	+	+
Hypotonia (HP:0001252)	+	+	+	+	+	+	+			+
Restricted large joint movement (HP:0005193)					+	+	+
Little reaction to stimuli	+			+	+	+	+
Hearing impairment, severe (HP:0012714)	+	+	+	+	+	+	+
Blindness (HP:0000618)	+	+	+	+	+	+	+
Optic atrophy (HP:0000648)	+	+	+		+	+	+
Micrognathia (HP:0000347)					+	+	+
Microcephaly (HP:0000252)	+	+	+	+	+	+	+	+	+	+
Dandy-walker malformation (HP:0001305)			+
Widened ventricles/enlarged ventricles (HP:0002119)			+	+	+	+	+
Small fontanelles (HP:0005486)	UK	+	+	+	+	+	+
Corpus callosum agenesis (HP:0001274)				+
Encephalopathy (HP:0001298)	+
Small cerebellar hemisperes			+				+
Large cisterna magna (HP:0002280)							+
Ventricular septal defect (HP:0001629)							+
Prone to infections (HP:0011947)			+	+	+	+	+			+
Increased urinary glycosaminoglycans (HP:0003541)							+
Apneic episodes in infancy (HP:0005949)	+					+				+
Bilateral ureteral reflux (HP:0000076)					+
Small finger-link thumbs (HP:0001199)					+
Rocker-bottom feet (HP:0001838)					+					+
Calcaneovalgus deformity (HP:0001848)		+		+	+	+				+
Equinovarus deformity (HP:0008110)		+								+
Large dysplastic ears HP:0000377)					+	+	+				+	+	+	+	+	+	+
Small nose (HP:0003196)							+
Coarse faces (HP:0000280)											+	+	+	+	+	+	+
Puffy eyelids (HP:0100540)										+	+	+	+	+	+	+	+
Narrow palpebral fissures (HP:0045025)											+	+	+	+	+	+	+
Prominent supraorbital ridge (HP:0000336)											+	+	+	+	+	+	+
Bulbous nose (HP:0000414)											+	+	+	+	+	+	+
Prominent lower lip (HP:0000179)											+	+	+	+	+	+	+
Large testicles (HP:0000053)											+	+	+	+	+	+	+
BMI	UK	UK	UK	UK	UK	UK	UK	UK	UK	UK	42	38	40	31	40	46	34
Occipitofrontal circumference (percentile)										10th	10th	50th	25th	3d	25th	25th	3d
Height (percentile)										<4d	<3d	10th-25th	3d	<3d	10th	90th	50th
Outher canthus (percentile)
UK= unknown
y = year, m = months, w = weeks
