# Supplementary material for: Gustavson syndrome is caused by an in-frame deletion in RBMX associated with potentially disturbed SH3 domain interactions
Source: Eur J Hum Genet. 2023 Jun 5;32(3):333–41. doi: 10.1038/s41431-023-01392-y (PMC10923852; doi:10.1038/s41431-023-01392-y)
Supplement: Supplementary file 21 — Supplementary table 4B [file 41431_2023_1392_MOESM21_ESM.xlsx]

## Sheet: hnRNP disorders
Shared phenotypes between Gustavson syndrome, Shashi syndrome and other hnRNP genetic disorders. HPO terms are included if >20% of the index patients with other hnRNP disorders have the phenotype.
Gene	Associated neurodevelopmental disorder	Growth delay (HP:0001510)	Decreased body weight (HP:0004325)	Obesity (HP:0001513)	Short stature (HP:0004322)	DD (HP:0012758)/ID (HP:0001249)/Specific learning disability (HP:0001328)	Developmental regression (HP:0002376)	Motor delay (HP:0001270)	Delayed speech and language development (HP:0000750)	Seizures (HP:0001250)	Behavioral abnormality (HP:0000708)	ASD (HP:0000729)	ADHD (HP:0007018)/Short attention span (HP:0000736)	Abnormal aggressive, impulsive or violent behavior (HP:0006919)	Abnormality of movement (HP:0100022)	Brain imaging abnormality (HP:0410263)	Abnormality of the musculature (HP:0003011)	Generalized hypotonia (HP:0001290)	Hypertonia (HP:0001276)	Abnormality of skeletal morphology (HP:0011842)	Abnormality of musculoskeletal physiology (HP:0011843)	Abnormality of hands (HP:0001155)/feet (HP:0001760)	Abnormality of the skin (HP:0000951)	Abnormality of the eye (HP:0000478)	Abnormal ear morphology (HP:0031703)	Hearing impairment (HP:0000365)	Abnormality of the cardiovascular system (HP:0001626)	Dysmorphic facial features (HP:0001999)	Microcephaly (HP:0000252)	Macrocephaly (HP:0000256)	Abnormality of the genitourinary system (HP:0000119)	Abnormality of the digestive system (HP:0025031)	Strabismus (HP:0000486)	Round face (HP:0000311)	Enuresis (HP:0000805)	Constipation (HP:0002019)	GERD (HP:0002020)	5th finger clinodactyly (HP:0004209)	Stereotypy (HP:0000733)	Joint hypermobility (HP:0001382)	Abnormality of the curvature of the vertebral column (HP:0010674)	Abnormality of the palpebral fissures (HP:0008050)	Craniosynostosis (HP:0001363)	Hip dysplasia (HP:0001385)	Proptosis (HP:0000520)	Abnormal helix (HP:0011039)	Ventricular septal defect (HP:0001629)	Wide nasal bridge (HP:0000431)	Abnormal eyebrow morphology (HP:0000534)
HNRNPAB		1	0	1	0	1	0	1	1	0	1	1	0	0	1	0	1	1	0	0	0	0	1	1	0	1	1	1	0	0	0	0	1	0	0	0	0	0	0	0	0	0	0	0	0	0	0	0	0
HNRNPD		1	0	0	0	1	0	1	1	0	1	1	0	1	1	1	1	1	0	0	1	1	0	1	1	0	0	1	0	0	1	1	0	1	1	0	0	0	0	1	0	0	0	0	0	0	0	0	0
HNRNPF		0	0	1	0	1	1	0	1	1	1	1	0	0	0	1	0	0	0	0	0	0	0	0	0	0	0	0	0	1	1	1	0	0	0	1	0	0	0	0	0	0	0	0	0	0	0	0	0
HNRNPH1	HNRNPH1-related syndromic ID	1	0	0	1	1	0	1	1	1	0	0	0	0	0	1	1	1	0	1	1	1	0	1	0	0	0	1	1	0	1	1	1	0	0	1	1	1	0	1	1	0	0	0	0	0	0	0	0
HNRNPH2	Bain-type ID	1	1	0	1	1	1	0	1	1	1	1	0	0	1	1	1	1	0	1	1	1	1	1	0	0	0	1	1	0	0	1	0	0	0	0	0	0	1	0	0	1	0	0	0	0	0	0	0
HNRNPH3		1	0	0	1	1	1	1	1	0	0	0	0	0	1	1	1	1	0	0	0	1	0	1	1	1	1	1	0	0	0	0	1	0	0	0	0	0	0	0	0	0	0	0	0	1	0	0	0
HNRNPK	Au-Kline Syndrome, Kabuki syndrome	0	0	0	0	1	0	1	1	0	1	1	0	0	1	1	1	1	0	1	1	1	1	1	1	0	1	1	0	0	1	1	0	0	0	1	0	0	0	0	1	1	1	1	1	1	1	1	1
HNRNPR	HNRNPR-related syndromic ID	1	1	0	1	1	0	1	1	1	1	1	1	0	1	1	1	1	0	1	0	1	0	1	1	0	1	1	1	0	1	0	1	1	0	0	0	1	1	0	1	1	0	0	0	0	0	0	0
SYNCRIP		1	0	0	0	1	0	1	1	1	1	1	1	0	1	1	1	1	0	1	1	1	0	1	0	0	0	1	0	0	1	0	0	0	0	0	0	0	0	0	0	0	0	0	0	0	0	0	0
HNRNPU	HNRNPU-related syndromic ID	1	0	0	1	1	0	1	1	1	1	1	0	0	0	1	1	1	0	1	0	1	0	1	1	0	0	1	0	0	0	0	0	0	0	0	0	0	1	0	0	0	0	0	0	0	0	0	0
HNRNPUL1		1	0	0	1	1	0	1	1	0	1	1	0	0	1	1	1	0	1	1	0	0	0	1	0	0	1	1	1	0	0	0	0	0	0	0	0	0	0	0	0	0	0	0	0	0	0	0	0
HNRNPUL2		1	0	0	0	1	0	1	1	1	1	1	0	0	1	0	0	0	0	0	1	0	0	1	0	0	0	0	0	0	0	1	0	0	0	0	0	0	0	1	0	0	0	0	0	0	0	0	0
RBMX	Shashi syndrome	0	0	1	0	1	0	0	0	0	1	0	0	0	0	0	0	0	0	0	0	0	0	1	1	0	0	1	0	0	0	0	0	1	0	0	0	0	0	0	0	1	0	0	0	0	0	0	0
RBMX	Gustavson syndrome	1	1	0	1	1	NA	1	1	1	NA	NA	NA	NA	1	1	0	1	1	0	1	1	0	1	1	1	1	1	1	0	0	0	0	1	NA	NA	NA	0	NA	0	0	0	0	1	0	0	1	1	0
	NA = not applicable
[truncated: 31 more columns]
